# Supplementary material for: Olympic Cycle Comparison of the Nutritional and Cardiovascular Health Status of an Elite-Level Female Swimmer: Case Study Report from Slovenia
Source: Sports (Basel). 2022 Apr 20;10(5):63. doi: 10.3390/sports10050063 (PMC9143311; doi:10.3390/sports10050063)
Supplement: Supplementary file 1 [file sports-10-00063-s001.zip]

Archive with 1 entries (1 files):
- sports-1632304-supplementary.pdf
